# Supplementary material for: Assessing Virus Survival in African Swine Fever Virus-Contaminated Materials—Implications for Indirect Virus Transmission
Source: Viruses. 2025 Jan 3;17(1):63. doi: 10.3390/v17010063 (PMC11769059; doi:10.3390/v17010063)
Supplement: Supplementary file 1 [file viruses-17-00063-s001.zip › Supplementary File S1.xlsx]

## Sheet: Sheet1
Supplementary File 1: Collected data from qPCR checks of passages
Initial qPCR check of selected samples
		Filtrate sample information				qPCR of passaged filtrate		qPCR of diluted filtrate		Assessment of qPCR check
PCR run date	Nucleic extraction plate	Temp.	Mat.	Time	Sample A number	Well	Ct	Well	Ct	Result
2023-11-24	1	4	Feed	10 days	16	F09	33.2366	C07	33.6157	No replication
2023-11-24	1	4	Straw	10 days	17	G09	28.6002	D07	36.4322	Replication
2023-11-24	1	4	Wood	10 days	18	H09	33.4122	E07	30.6493	No replication
2023-11-24	1	4	Feces	10 days	19	A10	29.8535	F07	33.0013	Replication
24-11-2023 + 14-12-2023	1	22	Straw	24 h	42	A01	37.0623	G07	No Ct	Replication
24-11-2023 + 14-12-2023	1	22	Wood	24 h	43	B01	32.9164	H07	No Ct	Replication
24-11-2023 + 14-12-2023	1	22	Straw	2 days	47	C01	36.2036	A08	No Ct	Replication
24-11-2023 + 14-12-2023	1	22	Feces	2 days	49	D01	35.0965	B08	No Ct	Replication
24-11-2023 + 14-12-2023	1	22	Straw	4 days	52	E01	37.2908	C08	No Ct	Replication
2023-11-24	1	50	Straw	2 h	134	G10	31.2548	D08	31.4055	No replication
2023-11-24	1	50	Wood	2 h	135	H10	31.9977	E08	31.1248	No replication
2023-11-24	1	50	Feed	4 h	137	A11	31.8012	F08	32.2216	No/little replication
2023-11-24	1	50	Straw	4 h	138	B11	32.8452	G08	34.2554	Replication
2023-11-24	1	50	Wood	4 h	139	C11	32.7572	H08	30.9718	No replication
2023-11-24	1	50	Wood	24 h	143	D11	33.1263	A09	31.6413	No replication
2023-11-24	1	50	Feed	2 days	145	E11	33.6753	B09	33.381	No replication
2023-11-24	1	50	Straw	2 days	146	F11	37.9482	C09	33.2509	No replication
2023-11-24	1	50	Wood	2 days	147	G11	33.2225	D09	33.0985	No replication
2023-11-24	1	50	Control	2 days	148	H11	No Ct	not tested	-	No replication
Subsequent qPCR check of more selected samples
		Filtrate sample information			qPCR of passaged filtrate				qPCR of diluted filtrate				Assessment of qPCR check
PCR run date	Nucleic extraction plate	Temp	Mat.	Time	Cq run 1	Cq run 2	Well	Filtrate number	Cq run 1	Cq run 2	Well	Filtrate number	Result
2023-12-14	1	4	Feed	24h	31.2009	30.7431	H03	6A pass.	35.6193	35.2505	H07	6A fort.	Replication
2023-12-14	1	4	Wood	24h	30.4936	30.3679	A04	8A pass	31.411	31.5609	A08	8A fort.	Replication
2023-12-14	1	4	Feces	24h	30.3029	29.7924	B04	9A pass	34.1166	34.1306	B08	9A fort.	Replication
2023-12-14	1	4	Feed	4 days	29.2036	29.2247	C04	11A pass	35.3779	35.5836	C08	11A fort.	Replication
2023-12-14	1	4	Straw	4 days	27.8109	28.0316	D04	12A pass	35.0759	34.5975	D08	12A fort.	Replication
2023-12-14	1	4	Wood	4 days	31.2789	31.0883	E04	13A pass	31.2163	31.312	E08	13A fort.	No replication
2023-12-14	1	4	Feces	4 days	30.2169	30.3638	F04	14A pass	34.7516	34.974	F08	14A fort.	Replication
2023-12-14	1	4	Control	10 days	23.0646	22.6311	G04	20A pass	31.1118	31.2124	G08	20A fort.	(High!) Replication
2023-12-14	1	4	Control	30 days	34.2831	34.1292	H04	25A pass	31.2556	31.4056	H08	25A fort.	No replication
2023-12-14	1	22	Feed	24h	31.7256	31.6132	A05	41A pass	35.2348	35.7109	A09	41A fort.	Replication
2023-12-14	1	22	Feces	24h	32.7266	32.5941	B05	44A pass	34.1917	34.1316	B09	44A fort.	Replication (below threshold)
2023-12-14	1	22	Wood	2 days	34.526	34.6087	C05	48A pass	33.588	33.7116	C09	48A fort.	No replication
2023-12-14	1	22	Feed	10 days	39.0461	38.3401	D05	56A pass	34.4061	35.6467	D09	56A fort.	No replication
2023-12-14	1	22	Straw	10 days	41.6279	40.804	E05	57A pass	36.5945	36.3826	E09	57A fort.	No replication
2023-12-14	1	22	Wood	10 days	36.7286	36.1206	F05	58A pass	35.035	34.4479	F09	58A fort.	No replication
2023-12-14	1	22	Feces	10 days	35.478	36.3816	G05	59A pass	35.0713	35.4956	G09	59A fort.	No replication
2023-12-14	1	22	Feed	15 days	39.4315	39.5601	H05	61A pass	35.8444	36.1627	H09	61A fort.	No replication
2023-12-14	1	22	Straw	15 days	41.1796	39.6387	A06	62A pass	36.9969	36.6298	A10	62A fort.	No replication
2023-12-14	1	22	Wood	15 days	37.3259	38.6918	B06	63A pass	35.0415	35.0168	B10	63A fort.	No replication
2023-12-14	1	22	Feces	15 days	36.4713	36.1437	C06	64A pass	34.6807	34.2569	C10	64A fort.	No replication
2023-12-14	1	22	Control	15 days	31.0334	30.7558	D06	65A pass	33.1918	33.0384	D10	65A fort.	Replication
2023-12-14	1	22	Control	30 days	19.102	19.4291	E06	70A pass	33.8946	33.3646	E10	70A fort.	(High!) Replication
2023-12-14	1	37	Feces	2 hours	31.4915	31.6159	F06	84A pass	34.3483	34.1543	F10	84A fort.	Replication
2023-12-14	1	37	Feed	24 hours	35.4411	35.1149	G06	86A pass	36.175	35.9291	G10	86A fort.	Replication (below threshold)
2023-12-14	1	37	Straw	24 hours	34.652	33.9549	H06	87A pass				not tested
2023-12-14	1	37	Wood	24 hours	35.8907	35.9076	A07	88A pass				not tested
2023-12-14	1	37	Feces	24 hours	34.6408	33.7464	B07	89A pass	36.3042	35.823	H10	89A fort.	Replication
2023-12-14	1	37	Feed	2 days	36.9532	36.2195	C07	91A pass	35.8115	35.5761	A11	91A fort.	No replication
2023-12-14	1	37	Feed	4 days	34.8349	34.6381	D07	96A pass	37.3719	36.4105	B11	96A fort.	Replication
2023-12-14	1	37	Straw	4 days	37.7143	37.9443	E07	97A pass		40.5402	C11	97A fort.	Replication
2023-12-14	1	37	Wood	4 days	38.1292	37.285	F07	98A pass	37.1637	36.1678	D11	98A fort.	No replication
2023-12-14	1	37	Feces	4 days	40.9649	41.1632	G07	99A pass	40.2912	40.4697	E11	99A fort.	No replication
14 and 19-12-2023	2	37	Feed	10 d.	42.7953	No Ct	A01	101A pass.	37.0546	36.5607	H06	101A fort.	No replication
14 and 19-12-2023	2	37	Straw	10 d.	43.1383	41.8775	B01	102A pass.	39.3933	38.5561	A07	102A fort.	No replication
14 and 19-12-2023	2	37	Wood	10 d.	40.5644	39.433	C01	103A pass.	35.511	36.1537	B07	103A fort.	No replication
14 and 19-12-2023	2	37	Feces	10 d.	41.6776	42.1234	D01	104A pass.	39.8882	40.0132	C07	104A fort.	No replication
14 and 19-12-2023	2	37	Feed	15 d.	No Ct	No Ct	E01	106A pass.	35.1706	35.6492	D07	106A fort.	No replication
14 and 19-12-2023	2	37	Straw	15 d.	44.0772	No Ct	F01	107A pass.	39.3403	39.0957	E07	107A fort.	No replication
14 and 19-12-2023	2	37	Wood	15 d.	No Ct	44.0477	G01	108A pass.	39.2664	38.0753	F07	108A fort.	No replication
14 and 19-12-2023	2	37	Feces	15 d.	43.8966	42.6248	H01	109A pass.	40.5986	39.2016	G07	109A fort.	No replication
14 and 19-12-2023	2	37	Control	15 d.	36.1674	36.0639	A02	110A pass.	34.8099	34.6073	H07	110A fort.	No replication
14 and 19-12-2023	2	50	Feed	2 h.	32.7663	32.4806	B02	133A pass.	34.6453	34.6229	A08	133A fort.	Replication
14 and 19-12-2023	2	50	Feed	24 h.	37.2699	42.8945	C02	141A pass.	35.3731	35.1417	B08	141A fort.	No replication
14 and 19-12-2023	2	50	Straw	24 h.	37.9336	37.9467	D02	142A pass.	34.8798	35.3895	C08	142A fort.	No replication
14 and 19-12-2023	2	60	Feed	5 min.	35.924	35.8104	E02	157A pass.	34.6021	34.284	D08	157A fort.	No replication
14 and 19-12-2023	2	60	Straw	5 min.	33.6595	33.6806	F02	158A pass.	33.258	33.2217	E08	158A fort.	No replication
14 and 19-12-2023	2	60	Wood	5 min.	33.2165	33.1638	G02	159A pass.	31.5757	31.567	F08	159A fort.	No replication
14 and 19-12-2023	2	60	Feed	20 min	35.3113	35.3141	H02	161A pass.	33.5684	33.8533	G08	161A fort.	No replication
14 and 19-12-2023	2	60	Straw	20 min	34.7943	35.0826	A03	162A pass.	32.6179	32.8531	H08	162A fort.	No replication
14 and 19-12-2023	2	60	Wood	20 min	34.4867	34.4402	B03	163A pass.	31.6241	31.6471	A09	163A fort.	No replication
14 and 19-12-2023	2	60	Feed	1 h.	35.3282	35.5261	C03	165A pass.	33.7098	33.6536	B09	165A fort.	No replication
14 and 19-12-2023	2	60	Wood	1 h.	34.6354	34.8515	D03	167A pass.	31.8221	31.9416	C09	167A fort.	No replication
14 and 19-12-2023	2	60	Control	1 h.	34.5362	34.2224	E03	168A pass.	31.1631	31.0097	D09	168A fort.	No replication
14 and 19-12-2023	2	60	Feed	4 h	35.0015	42.1977	F03	169A pass.	33.6964	33.8076	E09	169A fort.	No replication
14 and 19-12-2023	2	60	Straw	4 h	35.3869	35.33	G03	170A pass.	32.3074	32.3153	F09	170A fort.	No replication
14 and 19-12-2023	2	60	Wood	4 h	34.5188	34.5542	H03	171A pass.	32.2153	32.2519	G09	171A fort.	No replication
14 and 19-12-2023	2	60	Feed	24 h.	35.1129	34.3951	A04	173A pass.	34.5681	34.3521	H09	173A fort.	No replication
14 and 19-12-2023	2	60	Straw	24 h.	38.118	37.2704	B04	174A pass.	37.0337	36.9529	A10	174A fort.	No replication
14 and 19-12-2023	2	60	Wood	24 h.	36.6437	36.0894	C04	175A pass.	33.0906	32.5946	B10	175A fort.	No replication
14 and 19-12-2023	2	60	Control	24 h.	32.9645	32.9011	D04	176A pass.	31.1761	31.2266	C10	176A fort.	No replication
14 and 19-12-2023	2	70	Feed	5 min.	40.5546	40.477	E04	185A pass.	34.1045	33.9217	D10	185A fort.	No replication
14 and 19-12-2023	2	70	Straw	5 min.	42.0978	43.8101	F04	186A pass.	33.3229	33.1653	E10	186A fort.	No replication
14 and 19-12-2023	2	70	Wood	5 min.	42.2218	41.274	G04	187A pass.	31.5229	31.5546	F10	187A fort.	No replication
14 and 19-12-2023	2	70	Control	5 min.	41.5467	41.6104	H04	188A pass.	31.4524	31.3735	G10	188A fort.	No replication
14 and 19-12-2023	2	70	Feed	20 min	36.3979	36.4186	A05	189A pass.	33.9192	33.9489	H10	189A fort.	No replication
14 and 19-12-2023	2	70	Straw	20 min	42.9894	No Ct	B05	190A pass.	33.0703	32.8892	A11	190A fort.	No replication
14 and 19-12-2023	2	70	Wood	20 min	39.5575	39.2071	C05	191A pass.	31.3202	31.5026	B11	191A fort.	No replication
14 and 19-12-2023	2	70	Control	20 min	33.9863	33.6063	D05	192A pass.	31.2514	31.2384	C11	192A fort.	No replication
14 and 19-12-2023	2	70	Straw	1 h.	35.7398	36.4814	F05	194A pass.	32.0843	32.169	D11	194A fort.	No replication
14 and 19-12-2023	2	70	Wood	1 h.	40.3115	40.9017	G05	195A pass.	31.9594	32.0528	E11	195A fort.	No replication
14 and 19-12-2023	2	70	Control	1 h.	33.0278	32.7831	H05	196A pass.	31.3312	31.4006	F11	196A fort.	No replication
2023-12-19	3	4/22/37	feed	0	34.2355	34.98	A01	1A						Probably no replication (judging from Ct)
2023-12-19	3	4/22/37	straw	0	28.0508	28.07	B01	2A	33.7348	33.5	A07	2A	filtrater	Replication
2023-12-19	3	4/22/37	wood	0	35.4712	35,60	C01	3A	31.0231	30.99	B07	3A	filtrater	No replication
2023-12-19	3	4/22/37	feces	0	30.5999	30.55	D01	4A	34.3049	33,98	C07	4A	filtrater	Replication
2023-12-19	3	4/22/37	control	0	22.2641	22.38	E01	5A	30.4263	30.33	D07	5A	filtrater	Replication
2023-12-19	3	4	feed	30 d.	37.1585	36.74	F01	21A	34.2241	34.44	E07	21A	filtrater	No replication
2023-12-19	3	4	straw	30 d.	38.6544	37,18	G01	22A	36.5047	36.93	F07	22A	filtrater	No replication
2023-12-19	3	4	wood	30 d.	36.2624	36.64	H01	23A	32.3822	32,28	G07	23A	filtrater	No replication
2023-12-19	3	4	feces	30 d.	32.0324	32.2	A02	24A	34.5639	34.57	H07	24A	filtrater	Replication
2023-12-19	3	4	feed	60 d.	38.1695	38.21	B02	26A	34.9521	34.69	A08	26A	filtrater	No replication
2023-12-19	3	4	straw	60 d.	37.4401	39,55	C02	27A	38.313	37.49	B08	27A	filtrater	No replication
2023-12-19	3	4	wood	60 d.	35.1596	35.46	D02	28A	33.1857	32,45	C08	28A	filtrater	No replication
2023-12-19	3	4	feces	60 d.	34.3353	34.78	E02	29A	34.5162	34.92	D08	29A	filtrater	No replication?
2023-12-19	3	4	control	60 d.	22.8173	23.02	F02	30A	31.3854	31.4	E08	30A	filtrater	Replication
2023-12-19	3	22	feed	30 d.	41.2148	40,70	G02	66A	35.958	35.03	F08	66A	filtrater	No replication
2023-12-19	3	22	straw	30 d.	42.1815	No Ct	H02	67A	37.463	37,95	G08	67A	filtrater	No replication
2023-12-19	3	22	wood	30 d.	38.9551	38.17	A03	68A	36.2705	35.68	H08	68A	filtrater	No replication
2023-12-19	3	22	feces	30 d.	34.5959	34.42	B03	69A	34.1801	34.42	A09	69A	filtrater	No replication
2023-12-19	3	22	feed	60 d.	38.6874	39,78	C03	71A	34.4128	36.45	B09	71A	filtrater	No replication
2023-12-19	3	22	straw	60 d.	No Ct	No Ct	D03	72A	39.8614	40,27	C09	72A	filtrater	No replication
2023-12-19	3	22	wood	60 d.	39.8579	37.97	E03	73A	35.6797	35.54	D09	73A	filtrater	No replication
2023-12-19	3	22	feces	60 d.	38.6543	39.83	F03	74A	37.4758	37.7	E09	74A	filtrater	No replication
2023-12-19	3	22	control	60 d.	30.592	30,52	G03	75A	33.9817	33.42	F09	75A	filtrater	Replication
2023-12-19	3	37	feed	30 d.	No Ct	44.27	H03	111A	34.8578	35,25	G09	111A	filtrater	No replication
2023-12-19	3	37	straw	30 d.	No Ct	No Ct	A04	112A	35.5378	34.71	H09	112A	filtrater	No replication
2023-12-19	3	37	wood	30 d.	44.6475	No Ct	B04	113A	No Ct	No Ct	A10	113A	filtrater	No replication
2023-12-19	3	37	feces	30 d.	No Ct	No Ct	C04	114A	No Ct	No Ct	B10	114A	filtrater	No replication
2023-12-19	3	37	feed	60 d.	No Ct	44.15	D04	116A	36.0888	35,63	C10	116A	filtrater	No replication
2023-12-19	3	37	straw	60 d.	42.6536	43.01	E04	117A	35.5937	35.81	D10	117A	filtrater	No replication
2023-12-19	3	37	wood	60 d.	40.1892	41.78	F04	118A	37.4181	36.41	E10	118A	filtrater	No replication
2023-12-19	3	37	feces	60 d.	No Ct	43,37	G04	119A	No Ct	No Ct	F10	119A	filtrater	No replication
2023-12-19	3	37	control	60 d.	35.2259	34.93	H04	120A	34.2775	34,64	G10	120A	filtrater	No replication
2023-12-19	3	50	control	2 d.	34.5572	34.27	A05	148A	31.1124	31.15	H10	148A	filtrater	No replication
2023-12-19	3	70	wood	0	29.3429	29.34	B05	179A	30.8961	30.47	A11	179A	filtrater	Replication (below threshold)
2023-12-19	3	70	control	0	21.8534	21,73	C05	180A	30.0761	29.87	B11	180A	filtrater	Replication
2023-12-19	3	70	feed	1 m.	31.2022	30.73	D05	181A	33.5717	33,92	C11	181A	filtrater	Replication
2023-12-19	3	70	straw	1 m.	26.8471	27.28	E05	182A	33.3833	33.1	D11	182A	filtrater	Replication
2023-12-19	3	70	wood	1 m.	37.0845	36.36	F05	183A	31.3886	31.34	E11	183A	filtrater	No replication
2023-12-19	3	70	control	1 m.	20.1465	19,99	G05	184A	30.3409	30.16	F11	184A	filtrater	Replication
2023-12-19	3	70	feed	4 h	34.6286	33.84	H05	199B	30.6473	31,38	G11	199B	filtrater	No replication
2023-12-19	3	70	straw	4 h	38.425	37.53	A06	200B	31.0135	30.83	H11	200B	filtrater	No replication
2023-12-19	3	70	wood	4 h	37.67	38.79	B06	203B	32.4991	32.11	A12	203B	filtrater	No replication
2023-12-19	3	70	control	4 h	39.9833	41,08	C06	204B	32.1899	31.99	B12	204B	filtrater	No replication
